# Supplementary material for: Jugiones A–D: Antibacterial Xanthone–Anthraquinone Heterodimers from Australian Soil-Derived Penicillium shearii CMB-STF067
Source: Antibiotics (Basel). 2024 Jan 18;13(1):97. doi: 10.3390/antibiotics13010097 (PMC10812710; doi:10.3390/antibiotics13010097)
Supplement: Supplementary file 1 [file antibiotics-13-00097-s001.zip]

Archive with 1 entries (1 files):
- antibiotics-2787250-supplementary.pdf
